# Supplementary material for: Genetic homocysteine risk shapes cardiocerebral structure and multimorbidity through age- and sex-specific mechanisms: a UK Biobank study
Source: Front Nutr. 2025 Nov 14;12:1637592. doi: 10.3389/fnut.2025.1637592 (PMC12661569; doi:10.3389/fnut.2025.1637592)
Supplement: Supplementary file 3 [file Table_1.xls]

## Sheet: Supplementary Table 1
Supplementary Table 1. Diet component definitions used in the sulfur microbial diet.
Sulfur microbial diet pattern components with the top factor loadings	Representative foods	Field IDs	β-coefficients (SE)
Positive associations
Processed meats	Processed meats, bacon, hot dogs	103010(Sausage), 103070(Bacon), 103080(Ham)	0.64 (0.25)
Liquor	Vodka, gin	100730(Spirits)	0.31 (0.11)
Low-calorie drinks	Low-calorie cola, other low-energy carbonated beverages	100160(Low-calorie drinks)	0.38 (0.11)
Negative associations
Beer	Beer	100710(Beer)	-0.54 (0.17)
Fruit juice	Apple juice or cider, orange juice, grapefruit juice, other fruit juice	100190(Orange juice), 100200(Grapefruit juice)	-0.21 (0.12)
Legumes	String beans, peas or lima beans, beans or lentils, tofu or soybeans, alfalfa sprouts	103270(Tofu), 104000(Baked bean), 104010(Pulses), 104110(Broad bean), 104120(Green bean), 104280(Pea)	-0.64 (0.19)
Other vegetables	Celery, mushrooms, green pepper, corn, mixed vegetables, eggplant, summer squash	104020(Fried potatoes), 104030(Baked potatoes), 104050(Mashed potatoes), 104060(Mixed vegetable), 104070(Vegetable pieces), 104080(Coleslaw), 104090(Side salad), 104100(Avocado), 104130(Beetroot), 104140(Broccoli), 104150(Butternut squash), 104160(Cabbage/kale), 104170(Carrot), 104180(Cauliflower), 104190(Celery), 104200(Courgette), 104210(Cucumber), 104220(Garlic), 104230(Leek), 104240(Lettuce),…	-0.30 (0.10)
Sweets & desserts	Chocolate bars or pieces, candy bars, cookies, brownies, doughnuts, cake, pie, sweet roll, coffee cake, pastries	102140(Milk based pudding), 102150(Other milk pudding), 102170(Soya dessert), 102180(Fruit cake), 102190(Cake), 102200(Doughnut), 102210(Sponge pudding), 102220 (Cheese cake), 102230(Other dessert), 102260(Chocolate bar), 102270(White chocolate), 102280(Milk chocolate), 102290(Dark chocolate), 102300(Chocolate-covered raisin), 102310(Chocolate sweet), 102320(Diet sweets), 102330(Sweets), 102340(C…	-0.23 (0.10)

## Sheet: Supplementary Table 2
Supplementary Table 2. Definition of portion size and food items of the EAT-Lancet diet.
Component	Definition of 1 portion	Food items based on the Oxford WebQ questionnaire
Whole grains
1 Rice, wheat, corn, and other	1 portion: 130 g	porridge, muesli, oat crunch, sweetened cereal, plain cereal, bran cereal, whole-wheat cereal, other cereal, white pasta, wholemeal pasta, white rice, brown rice, sushi, snackpot, couscous, other grain
Tubers and starchy vegetables
2 Potatoes	1 portion: 58 g	fried, boiled, baked or mashed potatoes, sweet potato
Vegetables
3 All vegetables	1 portion: 100 g	quorn, mixed vegetable, vegetable pieces, coleslaw, side salad, avocado, broad bean, green bean, beetroot, broccoli, butternut squash, cabbage, carrot, cauliflower, celery, courgette, cucumber, garlic, leek, lettuce, mushroom, onion, parsnip, pea, sweet pepper, spinach, fresh tomato, tinned tomato, turnip, watercress, other vegetable, sweetcorn
Fruits
4 All fruits	1 portion: 150 g	stewed fruit, prune (1 portion: 48g), dried fruit (1 portion: 48g),mixed fruit, apple, banana, berry (1 portion: 48g), cherry (1 portion: 48g), grapefruit, grape (1 portion: 48g), mango, melon, orange, satsuma, peach, pear, pineapple, plum (1 portion: 48g), other fruit
Dairy foods
5 Whole milk or derivative equivalents	1 portion: 258 g	milk, favoured milk, yogurt (1 portion: 180g), low fat hard cheese, hard cheese, soft cheese, blue cheese, low fat cheese spread, cheese spread, cottage cheese, feta, mozzarella, goat's cheese, other cheese (1 portion: 28g)
Protein sources
6 Beef, lamb, pork		bacon, ham (1 portion: 40g), liver, sausage, beef, pork, lamb (1 portion: 80g)
7 Chicken, other poultry	1 portion: 80 g	crumbed or deep-fried poultry, poultry
poultry
8 Eggs	1 portion: 60 g	whole egg, omelette, eggs in sandwich, scotch egg, other egg
9 Fish	1 portion: 100 g	shellfish, tinned tuna, oily fish, breaded fish, battered fish, white fish, other fish
8 Eggs
Legumes
10 Dry beans, lentils,	1 portion: 100 g	dried lentils, peas and baked beans
peas
11 Soy foods
dried lentils, peas and baked beans
11 Soy foods	1 portion: 100 g	tofu
12 Peanuts or tree	1 portion: 28 g	unsalted peanuts, salted nuts, unsalted nuts, seed
nuts
1 portion: 28 g
unsalted peanuts, salted nuts, unsalted nuts, seed
Added fats
13 Palm oil, unsaturated oils, dairy fats (incl. in milk), lard or tallow		ratio of 0.8 for unsaturated: saturated fat intake*
Added sugars
14 All sweeteners		derived from sweet foods and beverages, and sugar added to food or beverages recorded in the 24-hour diet recall

## Sheet: Supplementary Table 3
Supplementary Table 3. 14 SNPs used for the generation of weighted genetic risk score for homocysteine levels.
SNP	Chr	Position (GRCh37)	Effect allele/	EAF	Beta1	SE	P-value	Variance (%)	F-statistics	Gene
			other allele
rs1801133	1	11856378	A/G	0.34	0.158	0.007	4.3e-104	1.12	500	MTHFR
rs2275565	1	237048676	G/T	0.79	0.054	0.009	2e-10	0.097	42.9	MTR
rs1047891	2	211540507	A/C	0.33	0.086	0.008	4.6e-27	0.327	144.8	CPS1
rs9369898	6	49382193	A/G	0.62	0.045	0.007	2.2e-10	0.095	42	MUT
rs7130284	11	89148372	C/T	0.93	0.124	0.013	1.9e-20	0.2	88.5	NOX4
rs154657	16	89708096	A/G	0.47	0.096	0.007	1.7e-43	0.459	203.6	DPEP1
rs234709	21	44486964	C/T	0.55	0.072	0.007	3.9e-24	0.257	113.8	CBS
rs4660306	1	45978675	T/C	0.33	0.043	0.007	2.3e-09	0.082	36.2	PRDX1
rs548987	6	25869371	C/G	0.13	0.06	0.01	1.1e-08	0.081	35.8	SLC17A3
rs42648	7	89977760	G/A	0.6	0.039	0.007	2e-08	0.073	32.3	GTPBP10
rs1801222	10	17156151	A/G	0.34	0.045	0.007	8.4e-10	0.091	40.2	CUBN
rs2251468	12	121405126	C/A	0.35	0.051	0.007	1.3e-12	0.118	52.2	HNF1A-AS1
rs838133	19	49259529	A/G	0.45	0.042	0.007	7.5e-09	0.087	38.4	FUT1
rs12780845	10	17223244	A/G	0.65	0.053	0.009	7.8e-10	0.128	56.6	TRDMT1

## Sheet: Supplementary Table 4
Supplementary Table 4. Field ID of outcomes.
Category	phenotype	Field ID
Diseases	subarachnoid_hemorrhage	I60
	cerebral hemorrhagecerebral infarction	I61
	Non-traumatic intracranial hemorrhage	I62
	cerebral infarction	I63/I64
	Occlusion	I65
	other cerebral blood vessel	I67
	Sequelae of cerebrovascular diseases	I69
	Atherosclerosis	I70
	Aortic aneurysm and dissection	I71
	hypertension	I10/I11/I12/I13/I15
	diabetes	E10-E14
	IHD	I20-I25
	other heart diseases	I30-I52
	obesity	E65-E80
	other metabolic_disorders	E70-E89(except E78)
	Hypercholesterolemia	E78
Brain volume	Volume of white matter	25008
	Volume of grey matter	25006
	Volume total brain	25010
	Volume of accumbens (left)	25023
	Volume of accumbens (right)	25024
	Volume of amygdala (left)	25021
	Volume of amygdala (right)	25022
	Volume of caudate (left)	25013
	Volume of caudate (right)	25014
	Volume of hippocampus (left)	25019
	Volume of hippocampus (right)	25020
	Volume of pallidum (left)	25017
	Volume of pallidum (right)	25018
	Volume of putamen (left)	25015
	Volume of putamen (right)	25016
	Volume of thalamus (left)	25011
	Volume of thalamus (right)	25012
	Volume of grey matter in Amygdala (left)	25888
	Volume of grey matter in Amygdala (right)	25889
	Volume of grey matter in Caudate (left)	25880
	Volume of grey matter in Caudate (right)	25881
	Volume of grey matter in Pallidum (left)	25884
	Volume of grey matter in Pallidum (right)	25885
	Volume of grey matter in Putamen (left)	25882
	Volume of grey matter in Putamen (right)	25883
	Volume of grey matter in Thalamus (left)	25878
	Volume of grey matter in Thalamus (right)	25879
	Volume of grey matter in Hippocampus (left)	25886
	Volume of grey matter in Hippocampus (right)	25887
	Volume of grey matter in Frontal Pole (left)	25782
	Volume of grey matter in Frontal Pole (right)	25783
	Volume of grey matter in Occipital Pole (left)	25876
	Volume of grey matter in Occipital Pole (right)	25877
	Volume of grey matter in Temporal Pole (left)	25796
	Volume of grey matter in Temporal Pole (right)	25797
	Volume of grey matter in Middle Frontal Gyrus (left)	25788
	Volume of grey matter in Middle Frontal Gyrus (right)	25789
	Volume of grey matter in Superior Frontal Gyrus (left)	25786
	Volume of grey matter in Superior Frontal Gyrus (right)	25787
	Volume of grey matter in Inferior Frontal Gyrus, pars opercularis (left)	25792
	Volume of grey matter in Inferior Frontal Gyrus, pars opercularis (right)	25793
	Volume of grey matter in Inferior Frontal Gyrus, pars triangularis (left)	25790
	Volume of grey matter in Inferior Frontal Gyrus, pars triangularis (right)	25791
	Volume of grey matter in Inferior Temporal Gyrus, anterior division (left)	25808
	Volume of grey matter in Inferior Temporal Gyrus, anterior division (right)	25809
	Volume of grey matter in Inferior Temporal Gyrus, posterior division (left)	25810
	Volume of grey matter in Inferior Temporal Gyrus, posterior division (right)	25811
	Volume of grey matter in Inferior Temporal Gyrus, temporooccipital part (left)	25812
	Volume of grey matter in Inferior Temporal Gyrus, temporooccipital part (right)	25813
	Volume of grey matter in Middle Temporal Gyrus, anterior division (left)	25802
	Volume of grey matter in Middle Temporal Gyrus, anterior division (right)	25803
	Volume of grey matter in Middle Temporal Gyrus, posterior division (left)	25804
	Volume of grey matter in Middle Temporal Gyrus, posterior division (right)	25805
	Volume of grey matter in Middle Temporal Gyrus, temporooccipital part (left)	25806
	Volume of grey matter in Middle Temporal Gyrus, temporooccipital part (right)	25807
	Volume of grey matter in Superior Temporal Gyrus, anterior division (left)	25798
	Volume of grey matter in Superior Temporal Gyrus, anterior division (right)	25799
	Volume of grey matter in Superior Temporal Gyrus, posterior division (left)	25800
	Volume of grey matter in Superior Temporal Gyrus, posterior division (right)	25801
	Volume of grey matter in Parahippocampal Gyrus, anterior division (left)	25848
	Volume of grey matter in Parahippocampal Gyrus, anterior division (right)	25849
	Volume of grey matter in Parahippocampal Gyrus, posterior division (left)	25850
	Volume of grey matter in Parahippocampal Gyrus, posterior division (right)	25851
	Volume of grey matter in Postcentral Gyrus (left)	25814
	Volume of grey matter in Postcentral Gyrus (right)	25815
	Volume of grey matter in Precentral Gyrus (left)	25794
	Volume of grey matter in Precentral Gyrus (right)	25795
	Volume of grey matter in Precuneous Cortex (left)	25842
	Volume of grey matter in Precuneous Cortex (right)	25843
Heart structure and function	LV longitudinal strain Segment 5	24179
	LV longitudinal strain Segment 6	24180
	Left ventricular ejection fraction	31060
	Left ventricular end diastolic volume	31061
	Left ventricular end systolic volume	31062
	Left ventricular mass	31063
	Left ventricular stroke volume	31064
	Right atrial four-chamber max volume	31065
	Right atrial four-chamber min volume	31066
	Right ventricular end diastolic volume	31067
	Right ventricular ejection fraction	31068
	Right ventricular end systolic volume	31069
	Right ventricular stroke volume	31070
	Left atrium max volume - 2 channel	31071
	Left atrium min volume - 2 channel	31072
	Left atrium max volume - 4 channel	31073
	Left atrium max volume - 4 channel	31074
	Left atrial biplanar max volume	31075
	Left atrial biplaner min volume	31076
	Systole mean area of ascending aorta	31077
	Systole mean area of proximal descending aorta	31078
	Diastole mean area of ascending aorta	31079
	Diastole mean area of proximal descending aorta	31080
	Systole standard deviation of ascending aorta area	31081
	Systole standard deviation of proximal descending aorta area	31082
	Diastole standard deviation of ascending aorta mean	31083
	Diastole standard deviation of proximal descending aorta mean	31084
	Mean estimate of area of pericardial fat	31085
	Predicted dice similarity coefficient	31086
	Standard deviation of area of pericardial fat	31087
	Abdominal descending aorta (horizontal diameter)	31090
	Abdominal descending aorta (vertical diameter)	31091
	Thoracic ascending aorta (horizontal diameter)	31092
	Thoracic ascending aorta (vertical diameter)	31093
	Thoracic descending aorta (horizontal diameter)	31094
	Thoracic descending aorta (vertical diameter)	31095
	Main pulmonary artery	31096
	Coronal (LVOT) aortic annulus at end-diastole	31097
	Coronal (LVOT) aortic annulus at end-systole	31098
	Coronal (LVOT) sino-tubular junction at end-diastole	31099
	Coronal (LVOT) sino-tubular junction at end-systole	31100
	Coronal (LVOT) sinus of Valsalva at end-diastole	31101
	Coronal (LVOT) sinus of Valsalva at end-systole	31102
	Sagittal (3Ch) aortic annulus at end-diastole	31103
	Sagittal (3Ch) aortic annulus at end-systole	31104
	Sagittal (3Ch) sino-tubular junction at end-diastole	31105
	Sagittal (3Ch) sino-tubular junction at end-systole	31106
	Sagittal (3Ch) sinus of Valsalva at end-diastole	31107
	Sagittal (3Ch) sinus of Valsalva at end-systole	31108
	Aortic forward flow with no background correction	31109
	Aortic forward flow with background correction	31110
	Aortic peak gradient with no background correction	31111
	Aortic peak gradient with background correction	31112
	Aortic mean gradient with no background correction	31113
	Aortic mean gradient with background correction	31114
	Regurgitation fraction with no background correction	31115
	Regurgitation fraction with background correction	31116
	Middle slice QC score	31117
	Basal slice QC score	31118
	Apical slice QC score	31119
	Torsion QC score	31120
	End systolic circumferential strain (mid)	31121
	End systolic circumferential strain (apex)	31122
	End systolic circumferential strain (base)	31123
	End systolic torsion	31124
	End systolic torsion rate	31125
	Analysable ascending aorta	31126
	Analysable proximal descending aorta	31127
	Mean absolute deviation of ascending aorta area	31128
	Mean absolute deviation of proximal descending aorta area	31129
	Left atrium quality score	31130
	Left ventricle quality score	31131
	Right atrium quality score	31132
	Right ventricle quality score	31133
	Vicorder trace	12688
	Vicorder results plausible	12700
	LV ejection fraction	22420
	LV end diastolic volume	22421
	LV end systolic volume	22422
	LV stroke volume	22423
	Cardiac output	22424
	Cardiac index	22425
	Average heart rate	22426
	Body surface area	22427
	LV end diastolic volume	24100
	LV end systolic volume	24101
	LV stroke volume	24102
	LV ejection fraction	24103
	LV cardiac output	24104
	LV myocardial mass	24105
	RV end diastolic volume	24106
	RV end systolic volume	24107
	RV stroke volume	24108
	RV ejection fraction	24109
	LA maximum volume	24110
	LA minimum volume	24111
	LA stroke volume	24112
	LA ejection fraction	24113
	RA maximum volume	24114
	RA minimum volume	24115
	RA stroke volume	24116
	RA ejection fraction	24117
	Ascending aorta maximum area	24118
	Ascending aorta minimum area	24119
	Ascending aorta distensibility	24120
	Descending aorta maximum area	24121
	Descending aorta minimum area	24122
	Descending aorta distensibility	24123
	LV mean myocardial wall thickness AHA 1	24124
	LV mean myocardial wall thickness AHA 2	24125
	LV mean myocardial wall thickness AHA 3	24126
	LV mean myocardial wall thickness AHA 4	24127
	LV mean myocardial wall thickness AHA 5	24128
	LV mean myocardial wall thickness AHA 6	24129
	LV mean myocardial wall thickness AHA 7	24130
	LV mean myocardial wall thickness AHA 8	24131
	LV mean myocardial wall thickness AHA 9	24132
	LV mean myocardial wall thickness AHA 10	24133
	LV mean myocardial wall thickness AHA 11	24134
	LV mean myocardial wall thickness AHA 12	24135
	LV mean myocardial wall thickness AHA 13	24136
	LV mean myocardial wall thickness AHA 14	24137
	LV mean myocardial wall thickness AHA 15	24138
	LV mean myocardial wall thickness AHA 16	24139
	LV mean myocardial wall thickness global	24140
	LV circumferential strain AHA 1	24141
	LV circumferential strain AHA 2	24142
	LV circumferential strain AHA 3	24143
	LV circumferential strain AHA 4	24144
	LV circumferential strain AHA 5	24145
	LV circumferential strain AHA 6	24146
	LV circumferential strain AHA 7	24147
	LV circumferential strain AHA 8	24148
	LV circumferential strain AHA 9	24149
	LV circumferential strain AHA 10	24150
	LV circumferential strain AHA 11	24151
	LV circumferential strain AHA 12	24152
	LV circumferential strain AHA 13	24153
	LV circumferential strain AHA 14	24154
	LV circumferential strain AHA 15	24155
	LV circumferential strain AHA 16	24156
	LV circumferential strain global	24157
	LV radial strain AHA 1	24158
	LV radial strain AHA 2	24159
	LV radial strain AHA 3	24160
	LV radial strain AHA 4	24161
	LV radial strain AHA 5	24162
	LV radial strain AHA 6	24163
	LV radial strain AHA 7	24164
	LV radial strain AHA 8	24165
	LV radial strain AHA 9	24166
	LV radial strain AHA 10	24167
	LV radial strain AHA 11	24168
	LV radial strain AHA 12	24169
	LV radial strain AHA 13	24170
	LV radial strain AHA 14	24171
	LV radial strain AHA 15	24172
	LV radial strain AHA 16	24173
	LV radial strain global	24174
	LV longitudinal strain Segment 1	24175
	LV longitudinal strain Segment 2	24176
	LV longitudinal strain Segment 3	24177
	LV longitudinal strain Segment 4	24178
